# Supplementary material for: Adapter dimer contamination in sRNA‐sequencing datasets predicts sequencing failure and batch effects and hampers extracellular vesicle‐sRNA analysis
Source: J Extracell Biol. 2023 Jun 11;2(6):e91. doi: 10.1002/jex2.91 (PMC11080836; doi:10.1002/jex2.91)
Supplement: Supplementary file 10 — Supporting Information [file JEX2-2-e91-s013.xlsx]

## Sheet: Suppl Table 3
		Supplementary Table 3. EV-enriched mice plasma
		sample #	isolated miRNA (ng)	cDNA libraries (nM)	% read loss after pre-processing
		1	7.209	258	85.9282
		2	4.56	152	87.3161
		3	2.4789	119	79.6096
		4	6.5556	188	80.2547
		5	8.2551	111	83.6
		6	11.5278	197	87.0294
		7	3.5103	141	88.0936
		8	6.2124	170	86.5399
		9	12.9828	217	84.2126
		10	4.4166	179	86.0022
		11	4.7586	13.1	86.8652
		12	5.4933	115	92.5886
		13	1.3248	180	91.8176
		14	5.9364	201	92.123
		15	4.6542	201	92.3189
		16	2.4456	253	88.817
